# Supplementary material for: Determining Optimal Fractionation of Neoadjuvant Radiation in Low-Risk, Early-Stage Breast Cancer—Randomized SIGNAL Clinical Trial
Source: Cancers (Basel). 2026 Jun 8;18(12):1867. doi: 10.3390/cancers18121867 (PMC13296448; doi:10.3390/cancers18121867)
Supplement: Supplementary file 1 [file cancers-18-01867-s001.zip]

Archive with 1 entries (1 files):
- cancers-4320641-supplementary.pdf
